# Supplementary material for: Brain organoid protocols and limitations
Source: Front Cell Neurosci. 2024 Mar 20;18:1351734. doi: 10.3389/fncel.2024.1351734 (PMC10987830; doi:10.3389/fncel.2024.1351734)
Supplement: Supplementary file 1 [file Table_1.xlsx]

## Sheet: Articles+Guided protocol
Supplementary Table 1: List of articles obtained from Pubmed using the search term " stem cell, brain organoid, and protocol"
PMID	Title	Region-specific	Starting materials	Guided/unguided	ECM	Equipment	Induction molecules									Authors	Publication Year	Journal/Book
							BMPi	BMPa	TGFßi	TGFßa	WNTi	WNTa	SHHi	SHHa	Other
38016960	Temporal morphogen gradient-driven neural induction shapes single expanded neuroepithelium brain organoids with enhanced cortical identity	Brain organoids	hESC	guided	soluble Matrigel	Orbital shaker	DM		SB							Pagliaro A, Finger R, Zoutendijk I, Bunschuh S, Clevers H, Hendriks D, Artegiani B.	2023	Nat Commun
37976154	Protocol for generating embedding-free brain organoids enriched with oligodendrocytes	Brain organoids	iPSC	guided	soluble matrigel	Static	LDN		SB							Al-Mhanawi B, Marti MB, Morrison SD, Gupta P, Alani M, Noakes PG, Wolvetang EJ, Shaker MR.	2023	STAR Protoc
37313936	Proteome architecture of human-induced pluripotent stem cell-derived three-dimensional organoids as a tool for early diagnosis of neuronal disorders	Brain organoids	iPSC	guided	no embedding	Static	DM		SB							Negi R, Srivastava A, Srivastava AK, Pandeya A, Vatsa P, Ansari UA, Pant AB.	2023	Indian J Pharmacol
34958079	Brain Organoid Generation from Induced Pluripotent Stem Cells in Home-Made Mini Bioreactors	Brain organoids	iPSC	guided	no embedding	Minibioreactors	DM, LDN		SB,							Eremeev A, Belikova L, Ruchko E, Volovikov E, Zubkova O, Emelin A, Deev R, Lebedeva O, Bogomazova A, Lagarkova M.	2021	J Vis Exp
34223837	Generation of Human Brain Organoids for Mitochondrial Disease Modeling	Brain organoids	iPSC	guided	soluble matrigel	Orbital shaker			SB		IWR1					Le S, Petersilie L, Inak G, Menacho-Pando C, Kafitz KW, Rybak-Wolf A, Rajewsky N, Rose CR, Prigione A.	2021	J Vis Exp
32032714	High-throughput screening of human induced pluripotent stem cell-derived brain organoids	Brain organoids	iPSC	guided	no embedding	Static	DM		SB						FGF	Durens M, Nestor J, Williams M, Herold K, Niescier RF, Lunden JW, Phillips AW, Lin YC, Dykxhoorn DM, Nestor MW.	2020	J Neurosci Methods
31221070	"Necessity Is the Mother of Invention" or Inexpensive, Reliable, and Reproducible Protocol for Generating Organoids	Brain organoids	iPSC, hESC	guided	embedded	Minibioreactors	DM, LDN		SB							Eremeev AV, Volovikov EA, Shuvalova LD, Davidenko AV, Khomyakova EA, Bogomiakova ME, Lebedeva OS, Zubkova OA, Lagarkova MA.	2019	Biochemistry (Mosc)
37969757	Generation of Human Blood Vessel and Vascularized Cerebral Organoids	Vessel organoid and brain organoid fusion	hESC H9	guided	embedded	Table shaker	DM, LDN		SB, A83							Sun XY, Ju XC, Zhao HF, You ZW, Han RR, Luo ZG.	2023	Bio Protoc
35506651	Generation of vascularized brain organoids to study neurovascular interactions	Vessel organoid and brain organoid fusion	hESC H9	guided	embedded	Table shaker	DM, LDN		SB, A83							Sun XY, Ju XC, Li Y, Zeng PM, Wu J, Zhou YY, Shen LB, Dong J, Chen YJ, Luo ZG.	2022	Elife
37927348	A facile method to generate cerebral organoids from human pluripotent stem cells	Cerebral organoids	iPSC, hESC	guided	no embedding	Orbital shaker	DM, LDN		SB, A83		IWR1					Simorgh S, Mousavi SA, To SK, Pasque V, Wierda K, Vervliet T, Yeganeh M, Pooyan P, Chai YC, Verfaillie C, Baharvand H.	2023	EXCLI J
37802039	Tissue morphology influences the temporal program of human brain organoid development	Cerebral organoid	hESC	guided	embedded	Orbital shaker at 57rpm or 78rpm	DM		SB		IWR1					Chiaradia I, Imaz-Rosshandler I, Nilges BS, Boulanger J, Pellegrini L, Das R, Kashikar ND, Lancaster MA.	2023	Cell Stem Cell
37470786	Rubella virus tropism and single-cell responses in human primary tissue and microglia-containing organoids	Cerebral organoid	iPSC	guided	no embedding	Orbital shaker	DM		SB		IWR1					Popova G, Retallack H, Kim CN, Wang A, Shin D, DeRisi JL, Nowakowski T.	2023	Elife
37246867	Robust Tissue Fabrication for Long-Term Culture of iPSC-Derived Brain Organoids for Aging Research	Cerebral organoid	iPSC	guided	embedded	Orbital shaker at 90 rpm	LDN		SB		XAV	CHIR				Koch LS, Choy Buentello D, Broersen K.	2023	J Vis Exp
37068185	Evaluation of Neurotoxicity With Human Pluripotent Stem Cell-Derived Cerebral Organoids	Cerebral organoids	iPSC	guided	no embedding	Orbital shaker	DM		SB							Parmentier T, LaMarre J, Lalonde J.	2023	Curr Protoc
35213023	Establishment of In Vitro Brain Models for AON Delivery	Cerebral organoid	iPSC	guided	embedded	Spinner flask	DM		SB							Daoutsali E, Buijsen RAM.	2022	Methods Mol Biol
33328611	Generation and long-term culture of advanced cerebral organoids for studying later stages of neural development	Cerebral organoid	hESC	guided	embedded	Orbital shaker						CHIR				Giandomenico SL, Sutcliffe M, Lancaster MA.	2021	Nat Protoc
33293587	Multiscale 3D phenotyping of human cerebral organoids	Cerebral organoid	iPSC	guided	embedded	Shaker at 85 rpm	DM		SB							Albanese A, Swaney JM, Yun DH, Evans NB, Antonucci JM, Velasco S, Sohn CH, Arlotta P, Gehrke L, Chung K.	2020	Sci Rep
32528947	Urine Sample-Derived Cerebral Organoids Suitable for Studying Neurodevelopment and Pharmacological Responses	Cerebral Organoids	iPSC, hESC	guided	embedded	Static	LDN		SB, A83		IWR					Lin VJT, Hu J, Zolekar A, Yan LJ, Wang YC.	2020	Front Cell Dev Biol
32116560	Long Term Gene Expression in Human Induced Pluripotent Stem Cells and Cerebral Organoids to Model a Neurodegenerative Disease	Cerebral organoid	iPSC	guided	embedded	Orbital shaker at 70 rpm	LDN		SB							Nassor F, Jarray R, Biard DSF, Maïza A, Papy-Garcia D, Pavoni S, Deslys JP, Yates F.	2020	Front Cell Neurosci
18983967	Self-organized formation of polarized cortical tissues from ESCs and its active manipulation by extrinsic signals.	Cerebral organoids	hESC	guided	no embedding	Static	BMPRIA-Fc		Lefty		DKK1					Eiraku M, Watanabe K, Matsuo-Takasaki M, Kawada M, Yonemura S, Matsumura M, Wataya T, Nishiyama A, Muguruma K, and Sasai Y (2008).	2008
37810631	Production of Highly Uniform Midbrain Organoids from Human Pluripotent Stem Cells	Cerebral Organoids, Midbrain, Hindbrain	iPSC, hESC	guided	embedded	Orbital shaker	DM		A83							Yao X, Kang JH, Kim KP, Shin H, Jin ZL, Guo H, Xu YN, Li YH, Hali S, Kwon J, La H, Park C, Kim YJ, Wang L, Hong K, Cao Q, Cho IJ, Kim NH, Han DW.	2023	Stem Cells Int
37590511	Application of Flow Cytometric Analysis for Measuring Multiple Mitochondrial Parameters in 3D Brain Organoids	Cortical organoids	iPSC	guided	no embedding	Orbital shaker	LDN		SB		XAV					Marjan S, Yangzom T, Kristiansen CK, Chen A, Bindoff LA, Liang KX.	2023	J Vis Exp
37546772	Cross-site reproducibility of human cortical organoids reveals consistent cell type composition and architecture	Cortical organoids	iPSC	guided	embedded	Spinning bioreactor	DM		SB, A83			CHIR				Glass MR, Waxman EA, Yamashita S, Lafferty M, Beltran A, Farah T, Patel NK, Matoba N, Ahmed S, Srivastava M, Drake E, Davis LT, Yeturi M, Sun K, Love MI, Hashimoto-Torii K, French DL, Stein JL.	2023	bioRxiv
36959625	Human cortical spheroids with a high diversity of innately developing brain cell types	Cortical spheroids	hESC	guided	no embedding	Static	DM		SB							De Kleijn KMA, Zuure WA, Straasheijm KR, Martens MB, Avramut MC, Koning RI, Martens GJM.	2023	Stem Cell Res Ther
36633423	A Robust Pipeline for the Multi-Stage Accelerated Differentiation of Functional 3D Cortical Organoids from Human Pluripotent Stem Cells	Cortical organoids	iPSC	guided	no embedding	Orbital shaker	LDN		SB		XAV				SU-5402	Whye D, Wood D, Saber WA, Norabuena EM, Makhortova NR, Sahin M, Buttermore ED.	2023	Curr Protoc
36361956	Brain Regional Identity and Cell Type Specificity Landscape of Human Cortical Organoid Models	Cortical organoids	hESC	guided	embedded	Orbital shaker	DM		SB, A83			CHIR				Magni M, Bossi B, Conforti P, Galimberti M, Dezi F, Lischetti T, He X, Barker RA, Zuccato C, Espuny-Camacho I, Cattaneo E.	2022	Int J Mol Sci
35604169	Robust and Highly Reproducible Generation of Cortical Brain Organoids for Modelling Brain Neuronal Senescence In Vitro	Cortical organoids	iPSC	guided	embedded	Static	LDN		SB							Shaker MR, Hunter ZL, Wolvetang EJ.	2022	J Vis Exp
35118433	Injection and electroporation of plasmid DNA into human cortical organoids	Cortical organoids	iPSC	guided	embedded	Spinning bioreactor	DM		A83							Denoth-Lippuner A, Royall LN, Gonzalez-Bohorquez D, Machado D, Jessberger S.	2022	STAR Protoc
35058453	Expression of the transcription factor PU.1 induces the generation of microglia-like cells in human cortical organoids	Cortical organoids	hESC	guided	no embedding	Spinning culture	LDN		SB		XAV					Cakir B, Tanaka Y, Kiral FR, Xiang Y, Dagliyan O, Wang J, Lee M, Greaney AM, Yang WS, duBoulay C, Kural MH, Patterson B, Zhong M, Kim J, Bai Y, Min W, Niklason LE, Patra P, Park IH.	2022	Nat Commun
33619405	Long-term maturation of human cortical organoids matches key early postnatal transitions	Cortical Organoids	iPSC	guided	no embedding	Static	DM		SB							Gordon A, Yoon SJ, Tran SS, Makinson CD, Park JY, Andersen J, Valencia AM, Horvath S, Xiao X, Huguenard JR, Pașca SP, Geschwind DH.	2021	Nat Neurosci
30573846	Reliability of human cortical organoid generation	Cortical organoids	iPSC	guided	no embedding	Static	DM		SB		XAV					Yoon SJ, Elahi LS, Pașca AM, Marton RM, Gordon A, Revah O, Miura Y, Walczak EM, Holdgate GM, Fan HC, Huguenard JR, Geschwind DH, Pașca SP.	2019	Nat Methods
26005811	Functional cortical neurons and astrocytes from human pluripotent stem cells in 3D culture	Cortical organoids	iPSC	guided	no embedding	Static	DM		SB							Paşca AM, Sloan SA, Clarke LE, Tian Y, Makinson CD, Huber N, Kim CH, Park JY, O'Rourke NA, Nguyen KD, Smith SJ, Huguenard JR, Geschwind DH, Barres BA, Paşca SP.	2015	Nat Methods
24277810	Self-organization of axial polarity, inside-out layer pattern, and species-specific progenitor dynamics in human ES cell-derived neocortex.	Cortical organoids	hESC	guided	soluble matrigel	Static			SB		IWR1					Kadoshima T, Sakaguchi H, Nakano T, Soen M, Ando S, Eiraku M, and Sasai Y	2013	Proc Natl Acad Sci U S A
38052989	In vitro modeling of the human dopaminergic system using spatially arranged ventral midbrain-striatum-cortex assembloids	Ventral midbrain-striatum-cortex assembloids	iPSC, hESC	guided	soluble matrigel	Orbital shaker at 42rpm						CHIR				Reumann D, Krauditsch C, Novatchkova M, Sozzi E, Wong SN, Zabolocki M, Priouret M, Doleschall B, Ritzau-Reid KI, Piber M, Morassut I, Fieseler C, Fiorenzano A, Stevens MM, Zimmer M, Bardy C, Parmar M, Knoblich JA.	2023	Nat Methods
35769932	Imaging neuronal migration and network activity in human forebrain assembloids	Forebrain assembloids, Subpallial Spheroids (hSS) and/or human Cortical Spheroids (hCS)	iPSC, hESC	guided	no embedding	Static	DM		SB							Birey F, Pașca SP.	2022	STAR Protoc
33273741	Generation of human striatal organoids and cortico-striatal assembloids from human pluripotent stem cells	Cortico-striatal assembloids	iPSC	guided	no embedding	Static	DM		SB							Miura Y, Li MY, Birey F, Ikeda K, Revah O, Thete MV, Park JY, Puno A, Lee SH, Porteus MH, Pașca SP.	2020	Nat Biotechnol
33010822	Human Pluripotent Stem Cell-Derived Neural Cells and Brain Organoids Reveal SARS-CoV-2 Neurotropism Predominates in Choroid Plexus Epithelium	Cortical organoids, midbrain, hippocampal, Hypothalamic and Choroid Plexus organoid	iPSC	guided	embedded	Orbital shaker	DM		SB, A83			CHIR				Jacob F, Pather SR, Huang WK, Zhang F, Wong SZH, Zhou H, Cubitt B, Fan W, Chen CZ, Xu M, Pradhan M, Zhang DY, Zheng W, Bang AG, Song H, Carlos de la Torre J, Ming GL.	2020	Cell Stem Cell
30854156	Generation and Fusion of Human Cortical and Medial Ganglionic Eminence Brain Organoids	Cortical and Medial Ganglionic Eminence Brain assemboids	iPSC, hESC	guided	no embedding	Orbital shaker	LDN		SB		XAV					Xiang Y, Yoshiaki T, Patterson B, Cakir B, Kim KY, Cho YS, Park IH.	2018	Curr Protoc Stem Cell Biol
30202107	Generation and assembly of human brain region-specific three-dimensional cultures	Cortical spheroids (hCS) or, human subpallial spheroids (hSS)	iPSC, hESC	guided	no embedding	Static	DM		SB							Sloan SA, Andersen J, Pașca AM, Birey F, Pașca SP.	2018	Nat Protoc
37585295	Protocol for human brain organoid transplantation into a rat visual cortex to model neural repair	Forebrain organoids	iPSC	guided	embedded	Orbital shaker	DM		SB, A83			CHIR				Jgamadze D, Harary PM, Castellanos M, Blue R, Song H, Ming GL, Chen HI.	2023	STAR Protoc
37421615	Protocol for generating in vitro glioma models using human-induced pluripotent- or embryonic-stem-cell-derived cerebral organoids	Forebrain organoids	iPSC, hESC	guided	embedded	Orbital shaker and static culture	DM		SB, A83			CHIR, Wnt3a				Feng Y, Zheng H, Tang J, Li X, Tian R, Ma S.	2023	STAR Protoc
34021557	Tubular human brain organoids to model microglia-mediated neuroinflammation	Forebrain organoids	hESC	guided	embedded	Static	DM		SB, A83			CHIR				Ao Z, Cai H, Wu Z, Song S, Karahan H, Kim B, Lu HC, Kim J, Mackie K, Guo F.	2021	Lab Chip
32845994	Human Forebrain Organoids from Induced Pluripotent Stem Cells: A Novel Approach to Model Repair of Ionizing Radiation-Induced DNA Damage in Human Neurons	Forebrain Organoids	iPSC	guided	embedded	Spinner flask	LDN		SB, A83			CHIR, Wnt3a				Das D, Li J, Cheng L, Franco S, Mahairaki V.	2020	Radiat Res
32142682	Sliced Human Cortical Organoids for Modeling Distinct Cortical Layer Formation	Forebrain organoids	iPSC	guided	embedded	Spinning bioreactor and orbital shaking @ 120rpm	DM		SB, A83			CHIR				Qian X, Su Y, Adam CD, Deutschmann AU, Pather SR, Goldberg EM, Su K, Li S, Lu L, Jacob F, Nguyen PTT, Huh S, Hoke A, Swinford-Jackson SE, Wen Z, Gu X, Pierce RC, Wu H, Briand LA, Chen HI, Wolf JA, Song H, Ming GL.	2020	Cell Stem Cell
29443048	Generation of Standardized and Reproducible Forebrain-type Cerebral Organoids from Human Induced Pluripotent Stem Cells	Forebrain organoids	iPSC	guided	embedded	Orbital shaker	LDN		A83		IWR1					Krefft O, Jabali A, Iefremova V, Koch P, Ladewig J.	2018	J Vis Exp
29470464	Generation of human brain region-specific organoids using a miniaturized spinning bioreactor	Forebrain, midbrain and hypothalamus organoids	iPSC	guided	embedded	Miniaturized spinning bioreactor	DM		SB, A83			CHIR				Qian X, Jacob F, Song MM, Nguyen HN, Song H, Ming GL.	2018	Nat Protoc
27118425	Brain-Region-Specific Organoids Using Mini-bioreactors for Modeling ZIKV Exposure	Forebrain, midbrain hypothalamic organoids	iPSC	guided	embedded	Miniaturized spinning bioreactor	DM		SB, A83			CHIR				Qian X, Nguyen HN, Song MM, Hadiono C, Ogden SC, Hammack C, Yao B, Hamersky GR, Jacob F, Zhong C, Yoon KJ, Jeang W, Lin L, Li Y, Thakor J, Berg DA, Zhang C, Kang E, Chickering M, Nauen D, Ho CY, Wen Z, Christian KM, Shi PY, Maher BJ, Wu H, Jin P, Tang H, Song H, Ming GL.	2016	Cell
37842725	Morphogenesis and development of human telencephalic organoids in the absence and presence of exogenous extracellular matrix	Dorsal forebrain orgnaoids	iPSC, hESC	guided	embedded	Orbital shaker						CHIR				Martins-Costa C, Pham VA, Sidhaye J, Novatchkova M, Wiegers A, Peer A, Möseneder P, Corsini NS, Knoblich JA.	2023	EMBO J
37300774	Method to Generate Dorsal Forebrain Brain Organoids from Human Pluripotent Stem Cells	Dorsal Forebrain Brain Organoids	iPSC, hESC	guided	no embedding	Orbital shaker	DM		SB							Sebastian R, Pavon NS, Song Y, Diep KT, Pak C.	2023	Methods Mol Biol
33851141	Generation of human pluripotent stem cell-derived fused organoids with oligodendroglia and myelin	Dorsal and ventral fused forebrain organoids with oligodendroglia and myelin	iPSC, hESC	guided	no embedding	Orbital shaker			SB			CHIR	CycA		LIF	Kim H, Jiang P.	2021	STAR Protoc
31363137	Functionalization of Brain Region-specific Spheroids with Isogenic Microglia-like Cells	Dorsal ventral organoids	iPSC	guided	no embedding	Static	LDN	BMP4	SB	Activin A					SCF and VEGF	Song L, Yuan X, Jones Z, Vied C, Miao Y, Marzano M, Hua T, Sang QA, Guan J, Ma T, Zhou Y, Li Y.	2019	Sci Rep
28504681	Fused cerebral organoids model interactions between brain regions	Dorsal and ventral fused forebrain organoid	iPSC, hESC	guided	embeded	Orbital shaker							CycA			Bagley JA, Reumann D, Bian S, Lévi-Strauss J, Knoblich JA.	2017	Nat Methods
33851141	Generation of human pluripotent stem cell-derived fused organoids with oligodendroglia and myelin	Dorsal and ventral fused forebrain organoids with oligodendroglia and myelin	iPSC, hESC	guided	no embedding	Orbital shaker			SB			CHIR		SHH, Purmor	LIF	Kim H, Jiang P.	2021	STAR Protoc
28504681	Fused cerebral organoids model interactions between brain regions	Dorsal and ventral fused forebrain organoid	iPSC, hESC	guided	embeded	Orbital shaker					IWP2			SAG		Bagley JA, Reumann D, Bian S, Lévi-Strauss J, Knoblich JA.	2017	Nat Methods
31363137	Functionalization of Brain Region-specific Spheroids with Isogenic Microglia-like Cells	Dorsal ventral organoids	iPSC	guided	no embedding	Static	LDN		SB		IWP4			Purmor		Song L, Yuan X, Jones Z, Vied C, Miao Y, Marzano M, Hua T, Sang QA, Guan J, Ma T, Zhou Y, Li Y.	2019	Sci Rep
33010822	Human Pluripotent Stem Cell-Derived Neural Cells and Brain Organoids Reveal SARS-CoV-2 Neurotropism Predominates in Choroid Plexus Epithelium	Cortical organoids, midbrain, hippocampal, Hypothalamic and Choroid Plexus organoid	iPSC	guided	no embedding	Orbital shaker		BMP7				CHIR				Jacob F, Pather SR, Huang WK, Zhang F, Wong SZH, Zhou H, Cubitt B, Fan W, Chen CZ, Xu M, Pradhan M, Zhang DY, Zheng W, Bang AG, Song H, Carlos de la Torre J, Ming GL.	2020	Cell Stem Cell
33113348	SARS-CoV-2 Infects the Brain Choroid Plexus and Disrupts the Blood-CSF Barrier in Human Brain Organoids	Choroid plexus organoid	iPSC	guided	embedded	Static		BMP4				CHIR				Pellegrini L, Albecka A, Mallery DL, Kellner MJ, Paul D, Carter AP, James LC, Lancaster MA.	2020	Cell Stem Cell
33010822	Human Pluripotent Stem Cell-Derived Neural Cells and Brain Organoids Reveal SARS-CoV-2 Neurotropism Predominates in Choroid Plexus Epithelium	Cortical organoids, midbrain, hippocampal, Hypothalamic and Choroid Plexus organoid	iPSC	guided	no embedding	Orbital shaker	LDN	BMP7	SB		IWP2	CHIR				Jacob F, Pather SR, Huang WK, Zhang F, Wong SZH, Zhou H, Cubitt B, Fan W, Chen CZ, Xu M, Pradhan M, Zhang DY, Zheng W, Bang AG, Song H, Carlos de la Torre J, Ming GL.	2020	Cell Stem Cell
32527923	Human CNS barrier-forming organoids with cerebrospinal fluid production	Choroid plexus organoid	iPSC, hESC	guided	embedded	Shaker		BMP4				CHIR				Pellegrini L, Bonfio C, Chadwick J, Begum F, Skehel M, Lancaster MA.	2020	Science
35769932	Imaging neuronal migration and network activity in human forebrain assembloids	Forebrain assembloids, Subpallial Spheroids (hSS) and/or human Cortical Spheroids (hCS)	iPSC, hESC	guided	no embedding	Static	DM		SB		IWP2					Birey F, Pașca SP.	2022	STAR Protoc
30202107	Generation and assembly of human brain region-specific three-dimensional cultures	Cortical spheroids (hCS) or, human subpallial spheroids (hSS)	iPSC, hESC	guided	no embedding	Static	DM		SB		IWP2					Sloan SA, Andersen J, Pașca AM, Birey F, Pașca SP.	2018	Nat Protoc
30854156	Generation and Fusion of Human Cortical and Medial Ganglionic Eminence Brain Organoids	Cortical and Medial Ganglionic Eminence Brain assemboids	iPSC, hESC	guided	no embedding	Orbital shaker								SHH, Purmor		Xiang Y, Yoshiaki T, Patterson B, Cakir B, Kim KY, Cho YS, Park IH.	2018	Curr Protoc Stem Cell Biol
33273741	Generation of human striatal organoids and cortico-striatal assembloids from human pluripotent stem cells	Cortico-striatal assembloids	iPSC	guided	no embedding	Static	DM		SB	Activin A	IWP2				SR11237	Miura Y, Li MY, Birey F, Ikeda K, Revah O, Thete MV, Park JY, Puno A, Lee SH, Porteus MH, Pașca SP.	2020	Nat Biotechnol
38052989	In vitro modeling of the human dopaminergic system using spatially arranged ventral midbrain-striatum-cortex assembloids	Ventral midbrain-striatum-cortex assembloids	iPSC, hESC	guided	soluble matrigel	Orbital shaker at 42rpm					IWP2			SAG		Reumann D, Krauditsch C, Novatchkova M, Sozzi E, Wong SN, Zabolocki M, Priouret M, Doleschall B, Ritzau-Reid KI, Piber M, Morassut I, Fieseler C, Fiorenzano A, Stevens MM, Zimmer M, Bardy C, Parmar M, Knoblich JA.	2023	Nat Methods
33103124	Generation of Regionally Specified Human Brain Organoids Resembling Thalamus Development	Thalamic organoids	hESC	guided	no embedding	Orbital shaker	LDN	BMP7	SB						PD0325901	Xiang Y, Cakir B, Park IH.	2020	STAR Protoc
37646018	Novel human pluripotent stem cell-derived hypothalamus organoids demonstrate cellular diversity	Hypothalamus organoids	iPSC, hESC	guided	no embedding	Spinner flask	LDN		SB		XAV			SAG, Purmor		Sarrafha L, Neavin DR, Parfitt GM, Kruglikov IA, Whitney K, Reyes R, Coccia E, Kareva T, Goldman C, Tipon R, Croft G, Crary JF, Powell JE, Blanchard J, Ahfeldt T.	2023	iScience
33010822	Human Pluripotent Stem Cell-Derived Neural Cells and Brain Organoids Reveal SARS-CoV-2 Neurotropism Predominates in Choroid Plexus Epithelium	Cortical organoids, midbrain, hippocampal, Hypothalamic and Choroid Plexus organoid	iPSC	guided	no embedding	Orbital shaker					IWR1			SHH, Purmor, SAG		Jacob F, Pather SR, Huang WK, Zhang F, Wong SZH, Zhou H, Cubitt B, Fan W, Chen CZ, Xu M, Pradhan M, Zhang DY, Zheng W, Bang AG, Song H, Carlos de la Torre J, Ming GL.	2020	Cell Stem Cell
29470464	Generation of human brain region-specific organoids using a miniaturized spinning bioreactor	Forebrain, midbrain and hypothalamus organoids	iPSC	guided	embedded	Miniaturized spinning bioreactor	LDN		SB			WNT3a		SHH, Purmor		Qian X, Jacob F, Song MM, Nguyen HN, Song H, Ming GL.	2018	Nat Protoc
27118425	Brain-Region-Specific Organoids Using Mini-bioreactors for Modeling ZIKV Exposure	Forebrain, midbrain hypothalamic organoids	iPSC	guided	embedded	Miniaturized spinning bioreactor	LDN		SB			WNT3a		SHH, Purmor		Qian X, Nguyen HN, Song MM, Hadiono C, Ogden SC, Hammack C, Yao B, Hamersky GR, Jacob F, Zhong C, Yoon KJ, Jeang W, Lin L, Li Y, Thakor J, Berg DA, Zhang C, Kang E, Chickering M, Nauen D, Ho CY, Wen Z, Christian KM, Shi PY, Maher BJ, Wu H, Jin P, Tang H, Song H, Ming GL.	2016	Cell
37862312	In depth characterization of midbrain organoids derived from wild type iPSC lines	Midbrain organoids	iPSC	guided	embedded	Orbital shaker	LDN		SB			CHIR		SHH, Purmor	FGF8	Pavlinov I, Tambe M, Abbott J, Nguyen HN, Xu M, Pradhan M, Farkhondeh A, Zheng W.	2023	PLoS One
34027482	A robust protocol for the generation of human midbrain organoids	Midbrain organoids	iPSC	guided	embedded	Orbital shaker						CHIR		Purmor		Zagare A, Gobin M, Monzel AS, Schwamborn JC.	2021	STAR Protoc
33997803	High-throughput generation of midbrain dopaminergic neuron organoids from reporter human pluripotent stem cells	Midbrain organoids	iPSC	guided	no embedding	Spinner flasks	LDN		SB			CHIR		SAG,Purmor		Sarrafha L, Parfitt GM, Reyes R, Goldman C, Coccia E, Kareva T, Ahfeldt T.	2021	STAR Protoc
33446877	Integrated, automated maintenance, expansion and differentiation of 2D and 3D patient-derived cellular models for high throughput drug screening	Midbrain organoids	iPSC	guided	no embedding	Static	LDN		SB			CHIR		SAG		Boussaad I, Cruciani G, Bolognin S, Antony P, Dording CM, Kwon YJ, Heutink P, Fava E, Schwamborn JC, Krüger R.	2021	Sci Rep
33138918	A fully automated high-throughput workflow for 3D-based chemical screening in human midbrain organoids	Midbrain organoids	iPSC	guided	no embedding	Static						CHIR		SAG		Renner H, Grabos M, Becker KJ, Kagermeier TE, Wu J, Otto M, Peischard S, Zeuschner D, TsyTsyura Y, Disse P, Klingauf J, Leidel SA, Seebohm G, Schöler HR, Bruder JM.	2020	Elife
24576173	Engineering of midbrain organoids containing long-lived dopaminergic neurons	Midbrain organoids	iPSC, hESC	guided	no embedding	Orbital shaker	LDN		SB			CHIR		SHH, Purmor	FGF8	Tieng V, Stoppini L, Villy S, Fathi M, Dubois-Dauphin M, Krause KH.	2014	Stem Cells Dev
37810631	Production of Highly Uniform Midbrain Organoids from Human Pluripotent Stem Cells	Cerebral Organoids, Midbrain, Hindbrain	iPSC, hESC	guided	embedded	Orbital shaker	DM		A83		IWP2	CHIR		SAG	FGF8	Yao X, Kang JH, Kim KP, Shin H, Jin ZL, Guo H, Xu YN, Li YH, Hali S, Kwon J, La H, Park C, Kim YJ, Wang L, Hong K, Cao Q, Cho IJ, Kim NH, Han DW.	2023	Stem Cells Int
33010822	Human Pluripotent Stem Cell-Derived Neural Cells and Brain Organoids Reveal SARS-CoV-2 Neurotropism Predominates in Choroid Plexus Epithelium	Cortical organoids, midbrain, hippocampal, Hypothalamic and Choroid Plexus organoid	iPSC	guided	no embedding	Orbital shaker	LDN		SB			CHIR		SHH, Purmor	FGF8	Jacob F, Pather SR, Huang WK, Zhang F, Wong SZH, Zhou H, Cubitt B, Fan W, Chen CZ, Xu M, Pradhan M, Zhang DY, Zheng W, Bang AG, Song H, Carlos de la Torre J, Ming GL.	2020	Cell Stem Cell
29470464	Generation of human brain region-specific organoids using a miniaturized spinning bioreactor	Forebrain, midbrain and hypothalamus organoids	iPSC	guided	embedded	Miniaturized spinning bioreactor	LDN		SB			CHIR		SHH, Purmor	FGF8	Qian X, Jacob F, Song MM, Nguyen HN, Song H, Ming GL.	2018	Nat Protoc
27118425	Brain-Region-Specific Organoids Using Mini-bioreactors for Modeling ZIKV Exposure	Forebrain, midbrain hypothalamic organoids	iPSC	guided	embedded	Miniaturized spinning bioreactor	LDN		SB			CHIR		SHH, Purmor	FGF8	Qian X, Nguyen HN, Song MM, Hadiono C, Ogden SC, Hammack C, Yao B, Hamersky GR, Jacob F, Zhong C, Yoon KJ, Jeang W, Lin L, Li Y, Thakor J, Berg DA, Zhang C, Kang E, Chickering M, Nauen D, Ho CY, Wen Z, Christian KM, Shi PY, Maher BJ, Wu H, Jin P, Tang H, Song H, Ming GL.	2016	Cell
37956452	Modular 3D printed platform for fluidically connected human brain organoid culture	Ventral midbrain	ipsc	guided	embedded	Static	Noggin		SB			CHIR		SHH		Rezaei B, Giacomoni J, Nilsson F, Sozzi E, Fiorenzano A, Parmar M, Keller SS, Kajtez J.	2023	Biofabrication
36121202	Generation of Human Ventral Midbrain Organoids Derived from Pluripotent Stem Cells	Ventral Midbrain	iPSC	guided	embedded	Static	Noggin		SB			CHIR		SHH		Sozzi E, Nilsson F, Kajtez J, Parmar M, Fiorenzano A.	2022	Curr Protoc
38052989	In vitro modeling of the human dopaminergic system using spatially arranged ventral midbrain-striatum-cortex assembloids	Ventral midbrain-striatum-cortex assembloids	iPSC, hESC	guided	soluble matrigel	Orbital shaker at 42rpm	Noggin		SB			CHIR		SAG	FGF8	Reumann D, Krauditsch C, Novatchkova M, Sozzi E, Wong SN, Zabolocki M, Priouret M, Doleschall B, Ritzau-Reid KI, Piber M, Morassut I, Fieseler C, Fiorenzano A, Stevens MM, Zimmer M, Bardy C, Parmar M, Knoblich JA.	2023	Nat Methods
31305527	Human Neural Organoids for Studying Brain Cancer and Neurodegenerative Diseases	Neural organoids, dopaminergic organoids	hESC	guided	no embedding	Orbital shaker	LDN		SB					SHH, SAG	FGF8	Cosset E, Locatelli M, Marteyn A, Lescuyer P, Dall Antonia F, Mor FM, Preynat-Seauve O, Stoppini L, Tieng V.	2019	J Vis Exp
33815061	Rapid and Efficient Generation of Myelinating Human Oligodendrocytes in Organoids	Oligodendrocyte brain organoids	iPSC	guided	embedded	Static	LDN		SB							Shaker MR, Pietrogrande G, Martin S, Lee JH, Sun W, Wolvetang EJ.	2021	Front Cell Neurosci
30176009	Synaptic Microcircuit Modeling with 3D Cocultures of Astrocytes and Neurons from Human Pluripotent Stem Cells	Asteroids	iPSC	guided	no embedding	Spinner flask			SB, DMH1							Cvetkovic C, Basu N, Krencik R.	2018	J Vis Exp
36744771	Generation of Human Blood Vessel Organoids from Pluripotent Stem Cells	Blood vessel organoids	iPSC, hESC	guided	embedded	Orbital shaker		BMP4				CHIR			VEGFA, forskolin	Werschler N, Penninger J.	2023	J Vis Exp
37969757	Generation of Human Blood Vessel and Vascularized Cerebral Organoids	Vessel organoid and brain organoid fusion	hESC H9	guided	embedded	Table shaker		BMP4				CHIR			FGF, VEGF	Sun XY, Ju XC, Zhao HF, You ZW, Han RR, Luo ZG.	2023	Bio Protoc
35506651	Generation of vascularized brain organoids to study neurovascular interactions	Vessel organoid and brain organoid fusion	hESC H9	guided	embedded	Table shaker		BMP4				CHIR			FGF, VEGF	Sun XY, Ju XC, Li Y, Zeng PM, Wu J, Zhou YY, Shen LB, Dong J, Chen YJ, Luo ZG.	2022	Elife
37810631	Production of Highly Uniform Midbrain Organoids from Human Pluripotent Stem Cells	Cerebral Organoids, Midbrain, Hindbrain	iPSC, hESC	guided	embedded	Orbital shaker	DM		A83			CHIR				Yao X, Kang JH, Kim KP, Shin H, Jin ZL, Guo H, Xu YN, Li YH, Hali S, Kwon J, La H, Park C, Kim YJ, Wang L, Hong K, Cao Q, Cho IJ, Kim NH, Han DW.	2023	Stem Cells Int
34242615	Generation of caudal-type serotonin neurons and hindbrain-fate organoids from hPSCs	Hindbrain organoids	iPSC	guided	embedded	Orbital shaker								Purmor	RA	Valiulahi P, Vidyawan V, Puspita L, Oh Y, Juwono VB, Sittipo P, Friedlander G, Yahalomi D, Sohn JW, Lee YK, Yoon JK, Shim JW.	2021	Stem Cell Reports
38181749	Human cerebellar organoids with functional Purkinje cells	Cerebellar Organoids	iPSC, hESC	guided	soluble matrigel	Orbital shaker	Noggin		SB			CHIR			FGF8	Atamian A, Birtele M, Hosseini N, Nguyen T, Seth A, Del Dosso A, Paul S, Tedeschi N, Taylor R, Coba MP, Samarasinghe R, Lois C, Quadrato G.	2024	Cell Stem Cell
34155230	High-resolution transcriptional landscape of xeno-free human induced pluripotent stem cell-derived cerebellar organoids	Cerebellar Organoids	iPSC	guided	embedded	Static			SB						FGF2	Nayler S, Agarwal D, Curion F, Bowden R, Becker EBE.	2021	Sci Rep
33871054	Transcriptome profiling of human pluripotent stem cell-derived cerebellar organoids reveals faster commitment under dynamic conditions	Cerebellar Organoids	iPSC	guided	no embedding	Bioreactor			SB						FGF2, FGF19	Silva TP, Sousa-Luís R, Fernandes TG, Bekman EP, Rodrigues CAV, Vaz SH, Moreira LM, Hashimura Y, Jung S, Lee B, Carmo-Fonseca M, Cabral JMS.	2021	Biotechnol Bioeng
32597849	Scalable Generation of Mature Cerebellar Organoids from Human Pluripotent Stem Cells and Characterization by Immunostaining	Cerebellar Organoids	iPSC	guided	no embedding	Bioreactor			SB						FGF2, FGF19	Silva TP, Fernandes TG, Nogueira DES, Rodrigues CAV, Bekman EP, Hashimura Y, Jung S, Lee B, Carmo-Fonseca M, Cabral JMS.	2020	J Vis Exp
29286492	Streamlined 3D Cerebellar Differentiation Protocol with Optional 2D Modification	Cerebellar Organoids	iPSC	guided	no embedding	Static									RA, FGF2,4,8	Holmes DB, Heine VM.	2017	J Vis Exp
28167491	Simplified 3D protocol capable of generating early cortical neuroepithelium	Cerebellar Organoids	iPSC	guided	no embedding	Static								SAG	FGF2,4,8	Holmes DB, Heine VM.	2017	Biol Open
35347276	Production of human spinal-cord organoids recapitulating neural-tube morphogenesis	Spinal cord organoids	iPSC, hESC	guided	embedded	Static			SB			CHIR				Lee JH, Shin H, Shaker MR, Kim HJ, Park SH, Kim JH, Lee N, Kang M, Cho S, Kwak TH, Kim JW, Song MR, Kwon SH, Han DW, Lee S, Choi SY, Rhyu IJ, Kim H, Geum D, Cho IJ, Sun W.	2022	Nat Biomed Eng
34928595	Human Spinal Organoid-on-a-Chip to Model Nociceptive Circuitry for Pain Therapeutics Discovery	Spinal Organoid	hESC	guided	embedded	Orbital shaker		BMP4				CHIR			RA	Ao Z, Cai H, Wu Z, Krzesniak J, Tian C, Lai YY, Mackie K, Guo F.	2022	Anal Chem
Note:	Colume Title: Articles with green highlights include several regional-specific organoid protocols, and each protocol is individually listed based on regions
	Colume Regional-specific: Several regional-specific organoid protocols are mentioned in this paper; the induction molecules are explicitly used for the region with underlines.
	Abbreviation of induction molecules: BMPi: BMP inhibitor; BMPa: BMP activator; TGFßi: TGF inhibitor; TGFßa: TGF activator; WNTi: WNT inhibitor; WNTa: WNT activator; SHHi: SHH inhibitor; SHHa: SHH activator; DM: dorsomorphin; LDN: LDN139189; SB: SB431542; IWR1: endo-IWR 1; FGF: basic fibroblast growth factor; A83: A83-01; XAV: XAV939; CHIR: CHIR99021; CycA: cyclopamine; LIF: leukemia inhibitory fa…

## Sheet: Articles+Unguided protocol
Supplementary Table 1: List of articles obtained from Pubmed using the search term " stem cell, brain organoid, and protocol"
PMID	Title	Guided/unguided	Matrigel	Authors	Publication Year	Journal/Book
37972398	Stress-free cell aggregation by using the CEPT cocktail enhances embryoid body and organoid fitness	unguided	embedded	Ryu S, Weber C, Chu PH, Ernest B, Jovanovic VM, Deng T, Slamecka J, Hong H, Jethmalani Y, Baskir HM, Inman J, Braisted J, Hirst MB, Simeonov A, Voss TC, Tristan CA, Singeç I.	2023	Biofabrication
37842085	Spatially and temporally distinct patterns of expression for VPS10P domain receptors in human cerebral organoids	unguided	embedded	Febbraro F, Andersen HHB, Kitt MM, Willnow TE.	2023	Front Cell Dev Biol
37820730	Volumetric compression by heterogeneous scaffold embedding promotes cerebral organoid maturation and does not impede growth	unguided	embedded	Tang X, Wang Z, Khutsishvili D, Cheng Y, Wang J, Tang J, Ma S.	2023	Cell Syst
37588058	Modelling host- Trypanosoma brucei gambiense interactions in vitro using human induced pluripotent stem cell-derived cortical brain organoids	unguided	embedded	Chandrasegaran P, Nabilla Lestari A, Sinton MC, Gopalakrishnan J, Quintana JF.	2023	F1000Res
37082206	A simplified protocol for the generation of cortical brain organoids	unguided	no embedding	Eigenhuis KN, Somsen HB, van der Kroeg M, Smeenk H, Korporaal AL, Kushner SA, de Vrij FMS, van den Berg DLC.	2023	Front Cell Neurosci
37036224	Targeted Microinjection and Electroporation of Primate Cerebral Organoids for Genetic Modification	unguided	embedded	Tynianskaia L, Eşiyok N, Huttner WB, Heide M.	2023	J Vis Exp
36909591	Mutations in DARS2 result in global dysregulation of mRNA metabolism and splicing	unguided	embedded	Guang S, O'Brien B, Fine AS, Ying M, Fatemi A, Nemeth C.	2023	Res Sq
36399268	Modeling Alzheimer's Disease Using Human Brain Organoids	unguided	embedded	Karmirian K, Holubiec M, Goto-Silva L, Fernandez Bessone I, Vitória G, Mello B, Alloatti M, Vanderborght B, Falzone TL, Rehen S.	2023	Methods Mol Biol
36251998	Deterministic programming of human pluripotent stem cells into microglia facilitates studying their role in health and disease	unguided	embedded	Speicher AM, Korn L, Csatári J, Gonzalez-Cano L, Heming M, Thomas C, Schroeter CB, Schafflick D, Li X, Gola L, Engler A, Kaehne T, Vallier L, Meuth SG, Meyer Zu Hörste G, Kovac S, Wiendl H, Schöler HR, Pawlowski M.	2022	Proc Natl Acad Sci U S A
35789843	A systematic characterization of microglia-like cell occurrence during retinal organoid differentiation	unguided	no embedding	Bartalska K, Hübschmann V, Korkut-Demirbaş M, Cubero RJA, Venturino A, Rössler K, Czech T, Siegert S.	2022	iScience
35723502	Facilitating Cerebral Organoid Culture via Lateral Soft Light Illumination	unguided	embedded	Chen B, Lin Q, Liu N, Chen D, Zhang Y, Sun X.	2022	J Vis Exp
35523177	Differentiation of brain and retinal organoids from confluent cultures of pluripotent stem cells connected by nerve-like axonal projections of optic origin	unguided	no embedding	Fernando M, Lee S, Wark JR, Xiao D, Lim BY, O'Hara-Wright M, Kim HJ, Smith GC, Wong T, Teber ET, Ali RR, Yang P, Graham ME, Gonzalez-Cordero A.	2022	Stem Cell Reports
35389978	2D and 3D Human Induced Pluripotent Stem Cell-Based Models to Dissect Primary Cilium Involvement during Neocortical Development	unguided	embedded	Boutaud L, Michael M, Banal C, Calderon D, Farcy S, Pernelle J, Goudin N, Maillard C, Dimartino C, Deleschaux C, Dupichaud S, Lebreton C, Saunier S, Attié-Bitach T, Bahi-Buisson N, Lefort N, Thomas S.	2022	J Vis Exp
35220295	A Simple Method for Generating Cerebral Organoids from Human Pluripotent Stem Cells	unguided	embedded	Hong YJ, Lee SB, Choi J, Yoon SH, Do JT.	2022	Int J Stem Cells
35199037	Generation of human induced pluripotent stem cell-derived cerebral organoids for cellular and molecular characterization	unguided	embedded	Anastasaki C, Wilson AF, Chen AS, Wegscheid ML, Gutmann DH.	2022	STAR Protoc
34927096	Protocol for controlled cortical impact in human cerebral organoids to model traumatic brain injury	unguided	embedded	Ramirez S, Mukherjee A, Sepulveda SE, Gherardelli C, Becerra-Calixto A, Bravo-Vasquez N, Soto C.	2021	STAR Protoc
34899184	Robust Expression of Functional NMDA Receptors in Human Induced Pluripotent Stem Cell-Derived Neuronal Cultures Using an Accelerated Protocol	unguided	embedded	Ruden JB, Dixit M, Zepeda JC, Grueter BA, Dugan LL.	2021	Front Mol Neurosci
34558011	Generating Cerebral Organoids from Human Pluripotent Stem Cells	unguided	embedded	Chew L, Añonuevo A, Knock E.	2022	Methods Mol Biol
34290591	Novel Scalable and Simplified System to Generate Microglia-Containing Cerebral Organoids From Human Induced Pluripotent Stem Cells	unguided	embedded	Bodnar B, Zhang Y, Liu J, Lin Y, Wang P, Wei Z, Saribas S, Zhu Y, Li F, Wang X, Yang W, Li Q, Ho WZ, Hu W.	2021	Front Cell Neurosci
34151296	Generation and validation of APOE knockout human iPSC-derived cerebral organoids	unguided	embedded	Martens YA, Xu S, Tait R, Li G, Zhao XC, Lu W, Liu CC, Kanekiyo T, Bu G, Zhao J.	2021	STAR Protoc
34124288	Production of Phenotypically Uniform Human Cerebral Organoids from Pluripotent Stem Cells	unguided	embedded	Sivitilli A, Ghiasi P, Attisano L.	2021	Bio Protoc
33352983	Toward Spatial Identities in Human Brain Organoids-on-Chip Induced by Morphogen-Soaked Beads	unguided	embedded	Ben-Reuven L, Reiner O.	2020	Bioengineering (Basel)
33103125	Generating Patient-Derived Gliomas within Cerebral Organoids	unguided	embedded	Linkous A, Fine HA.	2020	STAR Protoc
33081568	Complete inhibition of ABCB1 and ABCG2 at the blood-brain barrier by co-infusion of erlotinib and tariquidar to improve brain delivery of the model ABCB1/ABCG2 substrate [(11)C]erlotinib	unguided	embedded	Tournier N, Goutal S, Mairinger S, Hernández-Lozano I, Filip T, Sauberer M, Caillé F, Breuil L, Stanek J, Freeman AF, Novarino G, Truillet C, Wanek T, Langer O.	2021	J Cereb Blood Flow Metab
32202516	A Static Self-Directed Method for Generating Brain Organoids from Human Embryonic Stem Cells	unguided	no embedding	Boisvert EM, Means RE, Michaud M, Thomson JJ, Madri JA, Katz SG.	2020	J Vis Exp
32070103	One-Stop Microfluidic Assembly of Human Brain Organoids To Model Prenatal Cannabis Exposure	unguided	embedded	Ao Z, Cai H, Havert DJ, Wu Z, Gong Z, Beggs JM, Mackie K, Guo F.	2020	Anal Chem
30975982	Minocycline mitigates the effect of neonatal hypoxic insult on human brain organoids	unguided	no embedding	Boisvert EM, Means RE, Michaud M, Madri JA, Katz SG.	2019	Cell Death Dis
30358129	FACS-Mediated Isolation of Neuronal Cell Populations From Virus-Infected Human Embryonic Stem Cell-Derived Cerebral Organoid Cultures	unguided	no embedding	Janssens S, Schotsaert M, Manganaro L, Dejosez M, Simon V, García-Sastre A, Zwaka TP.	2019	Curr Protoc Stem Cell Biol
29749250	Development and Characterization of Human Cerebral Organoids: An Optimized Protocol	unguided	embedded	Yakoub AM, Sadek M.	2018	Cell Transplant
29398520	Six-month cultured cerebral organoids from human ES cells contain matured neural cells	unguided	embedded	Matsui TK, Matsubayashi M, Sakaguchi YM, Hayashi RK, Zheng C, Sugie K, Hasegawa M, Nakagawa T, Mori E.	2018	Neurosci Lett
29119484	Clinically Amendable, Defined, and Rapid Induction of Human Brain Organoids from Induced Pluripotent Stem Cells	unguided	embedded	Tomaskovic-Crook E, Crook JM.	2019	Methods Mol Biol
29020636	Self-Organized Cerebral Organoids with Human-Specific Features Predict Effective Drugs to Combat Zika Virus Infection	unguided	no embedding	Watanabe M, Buth JE, Vishlaghi N, de la Torre-Ubieta L, Taxidis J, Khakh BS, Coppola G, Pearson CA, Yamauchi K, Gong D, Dai X, Damoiseaux R, Aliyari R, Liebscher S, Schenke-Layland K, Caneda C, Huang EJ, Zhang Y, Cheng G, Geschwind DH, Golshani P, Sun R, Novitch BG.	2017	Cell Rep
28752164	In situ generation of human brain organoids on a micropillar array	unguided	embedded	Zhu Y, Wang L, Yu H, Yin F, Wang Y, Liu H, Jiang L, Qin J.	2017	Lab Chip
28361479	A Simple Method of Generating 3D Brain Organoids Using Standard Laboratory Equipment	unguided	embedded	Sutcliffe M, Lancaster MA.	2019	Methods Mol Biol
28345587	Derivation of Functional Human Astrocytes from Cerebral Organoids	unguided	embedded	Dezonne RS, Sartore RC, Nascimento JM, Saia-Cereda VM, Romão LF, Alves-Leon SV, de Souza JM, Martins-de-Souza D, Rehen SK, Gomes FC.	2017	Sci Rep
25188634	Generation of cerebral organoids from human pluripotent stem cells	unguided	embedded	Lancaster MA, Knoblich JA.	2014	Nat Protoc

## Sheet: Articles removed 
Supplementary Table 1: List of articles obtained from Pubmed using the search term " stem cell, brain organoid, and protocol"
PMID	Title	Reason	Authors	Publication Year	Journal/Book
24094317	Build-a-brain	Comment	Chambers SM, Tchieu J, Studer L.	2013	Cell Stem Cell
37502682	A defined method for differentiating human iPSCs into midbrain dopaminergic progenitors that safely restore motor deficits in Parkinson's disease	non-related	Nakamura R, Nonaka R, Oyama G, Jo T, Kamo H, Nuermaimaiti M, Akamatsu W, Ishikawa KI, Hattori N.	2023	Front Neurosci
37497450	A New Approach to Generate Gastruloids to Develop Anterior Neural Tissues	non-related	Girgin M, Broguiere N, Mattolini L, Lutolf M.	2023	Bio Protoc
37454299	Generation of mouse hippocampal brain organoids from primary embryonic neural stem cells	non-related	Ciarpella F, Zamfir RG, Campanelli A, Pedrotti G, Di Chio M, Bottani E, Decimo I.	2023	STAR Protoc
36305490	Single-cell transcriptional and functional analysis of dopaminergic neurons in organoid-like cultures derived from human fetal midbrain	non-related	Birtele M, Storm P, Sharma Y, Kajtez J, Wahlestedt JN, Sozzi E, Nilsson F, Stott S, He XL, Mattsson B, Ottosson DR, Barker RA, Fiorenzano A, Parmar M.	2022	Development
35899604	Rapid and robust directed differentiation of mouse epiblast stem cells into definitive endoderm and forebrain organoids	non-related	Medina-Cano D, Corrigan EK, Glenn RA, Islam MT, Lin Y, Kim J, Cho H, Vierbuchen T.	2022	Development
35668769	Highly Efficient Methods to Culture Mouse Cholangiocytes and Small Intestine Organoids	non-related	Chen W, Yao Q, Wang R, Fen B, Chen J, Xu Y, Yu J, Li L, Cao H.	2022	Front Microbiol
35285833	Development of Organoids from Mouse Pituitary as In Vitro Model to Explore Pituitary Stem Cell Biology	non-related	Laporte E, Nys C, Vankelecom H.	2022	J Vis Exp
34938909	Construction of a niche-specific spinal white matter-like tissue to promote directional axon regeneration and myelination for rat spinal cord injury repair	non-related	Lai BQ, Bai YR, Han WT, Zhang B, Liu S, Sun JH, Liu JL, Li G, Zeng X, Ding Y, Ma YH, Zhang L, Chen ZH, Wang J, Xiong Y, Wu JH, Quan Q, Xing LY, Zhang HB, Zeng YS.	2021	Bioact Mater
34564087	Adherent but Not Suspension-Cultured Embryoid Bodies Develop into Laminated Retinal Organoids	non-related	Radojevic B, Conley SM, Bennett LD.	2021	J Dev Biol
34122014	All-Optical Electrophysiology in hiPSC-Derived Neurons With Synthetic Voltage Sensors	non-related	Puppo F, Sadegh S, Trujillo CA, Thunemann M, Campbell EP, Vandenberghe M, Shan X, Akkouh IA, Miller EW, Bloodgood BL, Silva GA, Dale AM, Einevoll GT, Djurovic S, Andreassen OA, Muotri AR, Devor A.	2021	Front Cell Neurosci
33859053	Rectal organoid morphology analysis (ROMA) as a promising diagnostic tool in cystic fibrosis	non-related	Cuyx S, Ramalho AS, Corthout N, Fieuws S, Fürstová E, Arnauts K, Ferrante M, Verfaillie C, Munck S, Boon M, Proesmans M, Dupont L, De Boeck K, Vermeulen F; Belgian Organoid Project.	2021	Thorax
33796613	Generation of Human iPSC-derived Neural Progenitor Cells (NPCs) as Drug Discovery Model for Neurological and Mitochondrial Disorders	non-related	Zink A, Lisowski P, Prigione A.	2021	Bio Protoc
32586444	Single-cell genomic analysis of human cerebral organoids	non-related	Kanton S, Treutlein B, Camp JG.	2020	Methods Cell Biol
31814692	Transcriptome-based molecular staging of human stem cell-derived retinal organoids uncovers accelerated photoreceptor differentiation by 9-cis retinal	non-related	Kaya KD, Chen HY, Brooks MJ, Kelley RA, Shimada H, Nagashima K, de Val N, Drinnan CT, Gieser L, Kruczek K, Erceg S, Li T, Lukovic D, Adlakha YK, Welby E, Swaroop A.	2019	Mol Vis
31417119	Allometric Scaling of physiologically-relevant organoids	non-related	Magliaro C, Rinaldo A, Ahluwalia A.	2019	Sci Rep
31156129	Brain-on-a-Chip: A Human 3D Model for Clinical Application	non-related	Muzzi L, Martinoia S, Frega M.	2019	Stud Health Technol Inform
31028651	Single-Cell Live Imaging	non-related	Hiratsuka T, Komatsu N.	2019	Methods Mol Biol
30475227	Organoids from pituitary as a novel research model toward pituitary stem cell exploration	non-related	Cox B, Laporte E, Vennekens A, Kobayashi H, Nys C, Van Zundert I, Uji-I H, Vercauteren Drubbel A, Beck B, Roose H, Boretto M, Vankelecom H.	2019	J Endocrinol
30449713	Comparative Analysis and Refinement of Human PSC-Derived Kidney Organoid Differentiation with Single-Cell Transcriptomics	non-related	Wu H, Uchimura K, Donnelly EL, Kirita Y, Morris SA, Humphreys BD.	2018	Cell Stem Cell
30362859	Luteolin inhibits Musashi1 binding to RNA and disrupts cancer phenotypes in glioblastoma cells	non-related	Yi C, Li G, Ivanov DN, Wang Z, Velasco MX, Hernández G, Kaundal S, Villarreal J, Gupta YK, Qiao M, Hubert CG, Hart MJ, Penalva LOF.	2018	RNA Biol
29553565	Rapid Detection of Neurodevelopmental Phenotypes in Human Neural Precursor Cells (NPCs)	non-related	Williams M, Prem S, Zhou X, Matteson P, Yeung PL, Lu CW, Pang Z, Brzustowicz L, Millonig JH, Dicicco-Bloom E.	2018	J Vis Exp
29311837	Generation of Otic Sensory Neurons from Mouse Embryonic Stem Cells in 3D Culture	non-related	Perny M, Ting CC, Kleinlogel S, Senn P, Roccio M.	2017	Front Cell Neurosci
37174670	Molecular and Functional Characterization of Different BrainSphere Models for Use in Neurotoxicity Testing on Microelectrode Arrays	non-related	Hartmann J, Henschel N, Bartmann K, Dönmez A, Brockerhoff G, Koch K, Fritsche E.	2023	Cells
33711282	Resolving organoid brain region identities by mapping single-cell genomic data to reference atlases	non-related	Fleck JS, Sanchís-Calleja F, He Z, Santel M, Boyle MJ, Camp JG, Treutlein B.	2021	Cell Stem Cell
33283783	Derivation, Expansion, Cryopreservation and Characterization of Brain Microvascular Endothelial Cells from Human Induced Pluripotent Stem Cells	non-related	Pong S, Lizano P, Karmacharya R.	2020	J Vis Exp
33051604	Human cerebral organoids establish subcortical projections in the mouse brain after transplantation	non-related	Dong X, Xu SB, Chen X, Tao M, Tang XY, Fang KH, Xu M, Pan Y, Chen Y, He S, Liu Y.	2021	Mol Psychiatry
32049002	Synthetic Analyses of Single-Cell Transcriptomes from Multiple Brain Organoids and Fetal Brain	non-related	Tanaka Y, Cakir B, Xiang Y, Sullivan GJ, Park IH.	2020	Cell Rep
30371350	Engineering induction of singular neural rosette emergence within hPSC-derived tissues	non-related	Knight GT, Lundin BF, Iyer N, Ashton LM, Sethares WA, Willett RM, Ashton RS.	2018	Elife
28599598	Uniform neural tissue models produced on synthetic hydrogels using standard culture techniques	non-related	Barry C, Schmitz MT, Propson NE, Hou Z, Zhang J, Nguyen BK, Bolin JM, Jiang P, McIntosh BE, Probasco MD, Swanson S, Stewart R, Thomson JA, Schwartz MP, Murphy WL.	2017	Exp Biol Med (Maywood)
33029748	Isolation and Culture of Human-Induced Pluripotent Stem Cell-Derived Cerebral Organoid Cells	non-related	Yan Y, Arzua T, Logan S, Bai X.	2022	Methods Mol Biol
34943930	Transcriptomic Mapping of Neural Diversity, Differentiation and Functional Trajectory in iPSC-Derived 3D Brain Organoid Models	non-related	Kiaee K, Jodat YA, Bassous NJ, Matharu N, Shin SR.	2021	Cells
33096385	Generation of pure monocultures of human microglia-like cells from induced pluripotent stem cells	non-related	Banerjee P, Paza E, Perkins EM, James OG, Kenkhuis B, Lloyd AF, Burr K, Story D, Yusuf D, He X, Backofen R, Dando O, Chandran S, Priller J.	2020	Stem Cell Res
24277810	Self-organization of axial polarity, inside-out layer pattern, and species-specific progenitor dynamics in human ES cell-derived neocortex.	non-related	Kadoshima T, Sakaguchi H, Nakano T, Soen M, Ando S, Eiraku M, and Sasai Y	2013	Proc Natl Acad Sci U S A
37061699	A beginner's guide on the use of brain organoids for neuroscientists: a systematic review	revew	Mulder LA, Depla JA, Sridhar A, Wolthers K, Pajkrt D, Vieira de Sá R.	2023	Stem Cell Res Ther
38137103	Cell Replacement Therapy for Brain Repair: Recent Progress and Remaining Challenges for Treating Parkinson's Disease and Cortical Injury	review	Harary PM, Jgamadze D, Kim J, Wolf JA, Song H, Ming GL, Cullen DK, Chen HI.	2023	Brain Sci
38102365	Profiling human brain vascular cells using single-cell transcriptomics and organoids	review	Crouch EE, Diafos LN, Valenzuela EJ, Wedderburn-Pugh K, Birrueta JO, Caston J, Joseph T, Andrews MG, Bhaduri A, Huang EJ.	2023	Nat Protoc
37424945	Neural lineage differentiation of human pluripotent stem cells: Advances in disease modeling	review	Yan YW, Qian ES, Woodard LE, Bejoy J.	2023	World J Stem Cells
37198320	Generation of iPSC-derived human forebrain organoids assembling bilateral eye primordia	review	Gabriel E, Albanna W, Pasquini G, Ramani A, Josipovic N, Mariappan A, Riparbelli MG, Callaini G, Karch CM, Goureau O, Papantonis A, Busskamp V, Schneider T, Gopalakrishnan J.	2023	Nat Protoc
37061175	Human brain microphysiological systems in the study of neuroinfectious disorders	review	Barreras P, Pamies D, Hartung T, Pardo CA.	2023	Exp Neurol
36980271	Revolutionizing Disease Modeling: The Emergence of Organoids in Cellular Systems	review	Silva-Pedrosa R, Salgado AJ, Ferreira PE.	2023	Cells
36968101	Use of in vitro derived human neuronal models to study host-parasite interactions of Toxoplasma gondii in neurons and neuropathogenesis of chronic toxoplasmosis	review	Halonen SK.	2023	Front Cell Infect Microbiol
36831205	Transition from Animal-Based to Human Induced Pluripotent Stem Cells (iPSCs)-Based Models of Neurodevelopmental Disorders: Opportunities and Challenges	review	Guerreiro S, Maciel P.	2023	Cells
36830629	Modeling Autism Spectrum Disorders with Induced Pluripotent Stem Cell-Derived Brain Organoids	review	Santos JLS, Araújo CA, Rocha CAG, Costa-Ferro ZSM, Souza BSF.	2023	Biomolecules
36768843	From 2D to 3D: Development of Monolayer Dopaminergic Neuronal and Midbrain Organoid Cultures for Parkinson's Disease Modeling and Regenerative Therapy	review	Yeap YJ, Teddy TJW, Lee MJ, Goh M, Lim KL.	2023	Int J Mol Sci
36766763	The Breakthroughs and Caveats of Using Human Pluripotent Stem Cells in Modeling Alzheimer's Disease	review	Sahlgren Bendtsen KM, Hall VJ.	2023	Cells
36759258	Present and Future Modeling of Human Psychiatric Connectopathies With Brain Organoids	review	Urenda JP, Del Dosso A, Birtele M, Quadrato G.	2023	Biol Psychiatry
36749877	Cell reprogramming for oligodendrocytes: A review of protocols and their applications to disease modeling and cell-based remyelination therapies	review	McCaughey-Chapman A, Connor B.	2023	J Neurosci Res
36566384	A review of protocols for brain organoids and applications for disease modeling	review	Mayhew CN, Singhania R.	2023	STAR Protoc
35993813	Toward the next generation of vascularized human neural organoids	review	Li M, Gao L, Zhao L, Zou T, Xu H.	2023	Med Res Rev
35898331	Human mini brains and spinal cords in a dish: Modeling strategies, current challenges, and prospective advances	review	Kofman S, Mohan N, Sun X, Ibric L, Piermarini E, Qiang L.	2022	J Tissue Eng
35883578	Cortical Organoids to Model Microcephaly	review	Farcy S, Albert A, Gressens P, Baffet AD, El Ghouzzi V.	2022	Cells
35406683	Brain and Retinal Organoids for Disease Modeling: The Importance of In Vitro Blood-Brain and Retinal Barriers Studies	review	Martinelli I, Tayebati SK, Tomassoni D, Nittari G, Roy P, Amenta F.	2022	Cells
35405627	Patterning of brain organoids derived from human pluripotent stem cells	review	Zhang Z, O'Laughlin R, Song H, Ming GL.	2022	Curr Opin Neurobiol
35337041	Human Brain Organoids as Models for Central Nervous System Viral Infection	review	Depla JA, Mulder LA, de Sá RV, Wartel M, Sridhar A, Evers MM, Wolthers KC, Pajkrt D.	2022	Viruses
35332709	Stem cell-based region-specific brain organoids: Novel models to understand neurodevelopmental defects	review	Shafique S.	2022	Birth Defects Res
35316126	Delineating the Neuropathology of Lysosomal Storage Diseases Using Patient-Derived Induced Pluripotent Stem Cells	review	Sabitha KR, Chandran D, Shetty AK, Upadhya D.	2022	Stem Cells Dev
35220290	Region Specific Brain Organoids to Study Neurodevelopmental Disorders	review	Susaimanickam PJ, Kiral FR, Park IH.	2022	Int J Stem Cells
34992269	Engineering brain assembloids to interrogate human neural circuits	review	Miura Y, Li MY, Revah O, Yoon SJ, Narazaki G, Pașca SP.	2022	Nat Protoc
34832665	Methodologies for Generating Brain Organoids to Model Viral Pathogenesis in the CNS	review	Hopkins HK, Traverse EM, Barr KL.	2021	Pathogens
34692694	Unraveling Human Brain Development and Evolution Using Organoid Models	review	Fernandes S, Klein D, Marchetto MC.	2021	Front Cell Dev Biol
34359959	Cerebral Organoids-Challenges to Establish a Brain Prototype	review	Eremeev AV, Lebedeva OS, Bogomiakova ME, Lagarkova MA, Bogomazova AN.	2021	Cells
34250020	The Effects of Environmental Adversities on Human Neocortical Neurogenesis Modeled in Brain Organoids	review	Sarieva K, Mayer S.	2021	Front Mol Biosci
34067714	Patient-Derived Cancer Organoids for Precision Oncology Treatment	review	Pernik MN, Bird CE, Traylor JI, Shi DD, Richardson TE, McBrayer SK, Abdullah KG.	2021	J Pers Med
34026769	Liver Organoids: Recent Developments, Limitations and Potential	review	Harrison SP, Baumgarten SF, Verma R, Lunov O, Dejneka A, Sullivan GJ.	2021	Front Med (Lausanne)
33941270	Cerebral organoids and their potential for studies of brain diseases in domestic animals	review	Pain B, Baquerre C, Coulpier M.	2021	Vet Res
33916879	Modeling Rett Syndrome with Human Pluripotent Stem Cells: Mechanistic Outcomes and Future Clinical Perspectives	review	Gomes AR, Fernandes TG, Cabral JMS, Diogo MM.	2021	Int J Mol Sci
33887378	3D biomaterial models of human brain disease	review	Kajtez J, Nilsson F, Fiorenzano A, Parmar M, Emnéus J.	2021	Neurochem Int
33869222	Molecular Components of Store-Operated Calcium Channels in the Regulation of Neural Stem Cell Physiology, Neurogenesis, and the Pathology of Huntington's Disease	review	Latoszek E, Czeredys M.	2021	Front Cell Dev Biol
33807555	Establishment of 3D Neuro-Organoids Derived from Pig Embryonic Stem-Like Cells	review	Hwang SU, Eun K, Kim M, Yoon JD, Cai L, Choi H, Oh D, Lee G, Kim H, Kim E, Hyun SH.	2021	Int J Mol Sci
33800815	Advancing Drug Discovery for Neurological Disorders Using iPSC-Derived Neural Organoids	review	Costamagna G, Comi GP, Corti S.	2021	Int J Mol Sci
33754425	Vascularization of human brain organoids	review	Matsui TK, Tsuru Y, Hasegawa K, Kuwako KI.	2021	Stem Cells
33736676	Liver organoids in domestic animals: an expected promise for metabolic studies	review	Baquerre C, Montillet G, Pain B.	2021	Vet Res
33554067	How well do brain organoids capture your brain?	review	Kim J, Sullivan GJ, Park IH.	2021	iScience
33547249	The Emerging Role of Neuronal Organoid Models in Drug Discovery: Potential Applications and Hurdles to Implementation	review	Struzyna LA, Watt ML.	2021	Mol Pharmacol
33459801	Genetic engineering in organoids	review	Teriyapirom I, Batista-Rocha AS, Koo BK.	2021	J Mol Med (Berl)
33446055	Advances in Central Nervous System Organoids: A Focus on Organoid-Based Models for Motor Neuron Disease	review	Vieira de Sá R, Cañizares Luna M, Pasterkamp RJ.	2021	Tissue Eng Part C Methods
33370574	Patient-derived iPSC modeling of rare neurodevelopmental disorders: Molecular pathophysiology and prospective therapies	review	Sabitha KR, Shetty AK, Upadhya D.	2021	Neurosci Biobehav Rev
33013664	Patient-Derived Midbrain Organoids to Explore the Molecular Basis of Parkinson's Disease	review	Galet B, Cheval H, Ravassard P.	2020	Front Neurol
32970995	Resolving Neurodevelopmental and Vision Disorders Using Organoid Single-Cell Multi-omics	review	Brancati G, Treutlein B, Camp JG.	2020	Neuron
32761309	In vitro modeling for inherited neurological diseases using induced pluripotent stem cells: from 2D to organoid	review	Nam KH, Yi SA, Jang HJ, Han JW, Lee J.	2020	Arch Pharm Res
32718852	Taming human brain organoids one cell at a time	review	Atamian A, Cordón-Barris L, Quadrato G.	2021	Semin Cell Dev Biol
32717276	Brain organoids: Human 3D models to investigate neuronal circuits assembly, function and dysfunction	review	Tambalo M, Lodato S.	2020	Brain Res
32702214	Improving Therapeutic Interventions of Schizophrenia with Advances in Stem Cell Technology	review	Oltra JAE.	2020	Clin Psychopharmacol Neurosci
32654970	The future of cerebral organoids in drug discovery	review	Salick MR, Lubeck E, Riesselman A, Kaykas A.	2021	Semin Cell Dev Biol
32540123	Bioengineering tissue morphogenesis and function in human neural organoids	review	Fedorchak NJ, Iyer N, Ashton RS.	2021	Semin Cell Dev Biol
32483384	Brain organoids: an ensemble of bioassays to investigate human neurodevelopment and disease	review	Sidhaye J, Knoblich JA.	2021	Cell Death Differ
32443983	The endothelium, a key actor in organ development and hPSC-derived organoid vascularization	review	Vargas-Valderrama A, Messina A, Mitjavila-Garcia MT, Guenou H.	2020	J Biomed Sci
32385575	Do not keep it simple: recent advances in the generation of complex organoids	review	Wörsdörfer P, I T, Asahina I, Sumita Y, Ergün S.	2020	J Neural Transm (Vienna)
32300301	Modeling and Targeting Alzheimer's Disease With Organoids	review	Papaspyropoulos A, Tsolaki M, Foroglou N, Pantazaki AA.	2020	Front Pharmacol
32285341	Biomaterials and Culture Systems for Development of Organoid and Organ-on-a-Chip Models	review	D'Costa K, Kosic M, Lam A, Moradipour A, Zhao Y, Radisic M.	2020	Ann Biomed Eng
32057312	Modeling Down syndrome in cells: From stem cells to organoids	review	Gough G, O'Brien NL, Alic I, Goh PA, Yeap YJ, Groet J, Nizetic D, Murray A.	2020	Prog Brain Res
31739555	iPSCs-Based Neural 3D Systems: A Multidimensional Approach for Disease Modeling and Drug Discovery	review	Costamagna G, Andreoli L, Corti S, Faravelli I.	2019	Cells
31636494	Drug discovery in psychopharmacology: from 2D models to cerebral organoids	review	Rossetti AC, Koch P, Ladewig J.	2019	Dialogues Clin Neurosci
31592020	Mathematical Models of Organoid Cultures	review	Montes-Olivas S, Marucci L, Homer M.	2019	Front Genet
31564073	Past, Present, and Future of Brain Organoid Technology	review	Koo B, Choi B, Park H, Yoon KJ.	2019	Mol Cells
31521639	Modeling cell-cell interactions in the brain using cerebral organoids	review	Oliveira B, Çerağ Yahya A, Novarino G.	2019	Brain Res
31473222	Mouse vs man: Organoid models of brain development & disease	review	Marshall JJ, Mason JO.	2019	Brain Res
31444473	Three-dimensional modeling of human neurodegeneration: brain organoids coming of age	review	Grenier K, Kao J, Diamandis P.	2020	Mol Psychiatry
31241228	Modeling genetic epilepsies in a dish	review	Niu W, Parent JM.	2020	Dev Dyn
31024259	Organs to Cells and Cells to Organoids: The Evolution of in vitro Central Nervous System Modelling	review	Pacitti D, Privolizzi R, Bax BE.	2019	Front Cell Neurosci
30890910	Experimental and Computational Methods for the Study of Cerebral Organoids: A Review	review	Poli D, Magliaro C, Ahluwalia A.	2019	Front Neurosci
30688257	Cerebral organoids exhibit mature neurons and astrocytes and recapitulate electrophysiological activity of the human brain	review	Yakoub AM.	2019	Neural Regen Res
30587427	Stem cell models of schizophrenia, what have we learned and what is the potential?	review	Moslem M, Olive J, Falk A.	2019	Schizophr Res
30343634	Human Cortical Neuron Generation Using Cell Reprogramming: A Review of Recent Advances	review	McCaughey-Chapman A, Connor B.	2018	Stem Cells Dev
30319335	The Use of Stem Cell-Derived Neurons for Understanding Development and Disease of the Cerebellum	review	Nayler SP, Becker EBE.	2018	Front Neurosci
29980968	Induced pluripotent stem cells (iPSCs) as model to study inherited defects of neurotransmission in inborn errors of metabolism	review	Jung-Klawitter S, Opladen T.	2018	J Inherit Metab Dis
29227864	Present and future of modeling human brain development in 3D organoids	review	Quadrato G, Arlotta P.	2017	Curr Opin Cell Biol
28373686	An update on stem cell biology and engineering for brain development	review	Parr CJC, Yamanaka S, Saito H.	2017	Mol Psychiatry
27744003	Neural organoids for disease phenotyping, drug screening and developmental biology studies	review	Hartley BJ, Brennand KJ.	2017	Neurochem Int
27725795	Astrocyte Differentiation of Human Pluripotent Stem Cells: New Tools for Neurological Disorder Research	review	Chandrasekaran A, Avci HX, Leist M, Kobolák J, Dinnyés A.	2016	Front Cell Neurosci
27402594	Dishing out mini-brains: Current progress and future prospects in brain organoid research	review	Kelava I, Lancaster MA.	2016	Dev Biol
35405627	Patterning of brain organoids derived from human pluripotent stem cells	review	Zhang Z, O'Laughlin R, Song H, Ming GL.	2022	Curr Opin Neurobiol
37400464	Human 3D brain organoids: steering the demolecularization of brain and neurological diseases	review	Adlakha YK.	2023	Cell Death Discov
37248391	Medulloblastoma and high-grade glioma organoids for drug screening, lineage tracing, co-culture and in vivo assay	review	Lago C, Gianesello M, Santomaso L, Leva G, Ballabio C, Anderle M, Antonica F, Tiberi L.	2023	Nat Protoc
33706925	Building the brain from scratch: Engineering region-specific brain organoids from human stem cells to study neural development and disease	review	Jacob F, Schnoll JG, Song H, Ming GL.	2021	Curr Top Dev Biol
32355905	CEREBRAL ORGANOIDS AS A MODEL FOR GLIOBLASTOMA MULTIFORME	review	Silvia N, Dai G.	2020	Curr Opin Biomed Eng
28191386	Using Induced Pluripotent Stem Cells to Investigate Complex Genetic Psychiatric Disorders	review	Temme SJ, Maher BJ, Christian KM.	2016	Curr Behav Neurosci Rep
26426199	Human Inducible Pluripotent Stem Cells and Autism Spectrum Disorder: Emerging Technologies	review	Nestor MW, Phillips AW, Artimovich E, Nestor JE, Hussman JP, Blatt GJ.	2016	Autism Res
25856180	Generating a self-organizing kidney from pluripotent cells	review	Little MH, Takasato M.	2015	Curr Opin Organ Transplant
